# Supplementary material for: Estimates of Genetic Parameters for Milk, the Occurrence of and Susceptibility to Clinical Lameness and Claw Disorders in Dairy Goats
Source: Animals (Basel). 2023 Apr 17;13(8):1374. doi: 10.3390/ani13081374 (PMC10135229; doi:10.3390/ani13081374)
Supplement: Supplementary file 1 [file animals-13-01374-s001.zip]

Archive with 1 entries (1 files):
- animals-2252720-Supplementary Material.pdf
